# Supplementary material for: ﻿Tenkana, a new genus of jumping spiders (Salticidae, Plexippina) from South Asia, with the new Indian species Tenkanajayamangali
Source: Zookeys. 2024 Oct 11;1215:91–106. doi: 10.3897/zookeys.1215.133522 (PMC11489700; doi:10.3897/zookeys.1215.133522)
Supplement: XML Treatment for Tenkana [file zookeys.1215.133522-treatment1.xml]

<!DOCTYPE tp:taxon-treatment
  PUBLIC "-//TaxonX//DTD Taxonomic Treatment Publishing DTD v0 20100105//EN" "tax-treatment-NSO.dtd">
<tp:taxon-treatment xmlns:tp="http://www.plazi.org/taxpub"><tp:treatment-meta><kwd-group><label>Taxon classification</label><kwd>
                <named-content content-type="kingdom">Animalia</named-content>
              </kwd><kwd>
                <named-content content-type="order">Araneae</named-content>
              </kwd><kwd>
                <named-content content-type="family">Salticidae</named-content>
              </kwd></kwd-group><mixed-citation publication-type="journal"><person-group><name><surname>Marathe</surname><given-names>Kiran</given-names></name><name><surname>Caleb</surname><given-names>John T. D.</given-names></name><name><surname>Maddison</surname><given-names>Wayne P.</given-names></name><name><surname>Nisha</surname><given-names>B. G.</given-names></name><name><surname>Maliye</surname><given-names>Chinmay C.</given-names></name><name><surname>Lohit</surname><given-names>Y. T.</given-names></name><name><surname>Kunte</surname><given-names>Krushnamegh</given-names></name></person-group><article-title>﻿<italic><tp:taxon-name><tp:taxon-name-part taxon-name-part-type="genus" reg="Tenkana">Tenkana</tp:taxon-name-part></tp:taxon-name></italic>, a new genus of jumping spiders (<tp:taxon-name><tp:taxon-name-part taxon-name-part-type="family">Salticidae</tp:taxon-name-part></tp:taxon-name>, <tp:taxon-name><tp:taxon-name-part taxon-name-part-type="subtribe">Plexippina</tp:taxon-name-part></tp:taxon-name>) from South Asia, with the new Indian species <italic><tp:taxon-name><tp:taxon-name-part taxon-name-part-type="genus" reg="Tenkana">Tenkana</tp:taxon-name-part><tp:taxon-name-part taxon-name-part-type="species" reg="jayamangali">jayamangali</tp:taxon-name-part></tp:taxon-name></italic></article-title><source>Zookeys</source><day>11</day><month>10</month><year>2024</year><volume>1215</volume><fpage>91</fpage><lpage>106</lpage><pub-id pub-id-type="doi">10.3897/zookeys.1215.133522</pub-id></mixed-citation></tp:treatment-meta><tp:nomenclature><label>﻿</label><tp:taxon-name>
              <object-id xmlns:xlink="http://www.w3.org/1999/xlink" content-type="arpha" xlink:type="simple">1F4CB40A-1F27-55B1-A21A-CCE377C1D504</object-id>
              <tp:taxon-name-part taxon-name-part-type="genus" reg="Tenkana">Tenkana</tp:taxon-name-part>
              <object-id xmlns:xlink="http://www.w3.org/1999/xlink" content-type="zoobank" xlink:type="simple">https://zoobank.org/DE907A64-1CEC-4AE0-8976-929CCC31553D</object-id>
            </tp:taxon-name><tp:taxon-authority>Marathe, Maddison &amp; Caleb</tp:taxon-authority><tp:taxon-status xmlns:xlink="http://www.w3.org/1999/xlink" xlink:type="simple">gen. nov.</tp:taxon-status></tp:nomenclature><tp:treatment-sec sec-type="type species" id="SECID0EEBCI"><title>Type species.</title><p><italic><tp:taxon-name><tp:taxon-name-part taxon-name-part-type="genus" reg="Hyllus">Hyllus</tp:taxon-name-part><tp:taxon-name-part taxon-name-part-type="species" reg="manu">manu</tp:taxon-name-part></tp:taxon-name></italic> Caleb, Christudhas, Laltanpuii &amp; Chitra, 2014.</p></tp:treatment-sec><tp:treatment-sec sec-type="Species included" id="SECID0EVBCI"><title>Species included.</title><p><italic><tp:taxon-name><tp:taxon-name-part taxon-name-part-type="genus" reg="Tenkana">Tenkana</tp:taxon-name-part><tp:taxon-name-part taxon-name-part-type="species" reg="arkavathi">arkavathi</tp:taxon-name-part></tp:taxon-name></italic> (Caleb, 2022), comb. nov.; <italic><tp:taxon-name><tp:taxon-name-part taxon-name-part-type="genus" reg="Tenkana">Tenkana</tp:taxon-name-part><tp:taxon-name-part taxon-name-part-type="species" reg="jayamangali">jayamangali</tp:taxon-name-part></tp:taxon-name></italic> gen. et sp. nov.; <italic><tp:taxon-name><tp:taxon-name-part taxon-name-part-type="genus" reg="Tenkana">Tenkana</tp:taxon-name-part><tp:taxon-name-part taxon-name-part-type="species" reg="manu">manu</tp:taxon-name-part></tp:taxon-name></italic> (Caleb, Christudhas, Laltanpuii &amp; Chitra, 2014), comb. nov.</p></tp:treatment-sec><tp:treatment-sec sec-type="etymology" id="SECID0E3CCI"><title>Etymology.</title><p>‘<tp:taxon-name><tp:taxon-name-part taxon-name-part-type="genus" reg="Tenkana">Tenkana</tp:taxon-name-part></tp:taxon-name>’ is a Kannada word meaning ‘south’. The name acknowledges that all known species of the genus are found in the southern part of the Indian subcontinent. The gender of the name is to be treated as feminine. The transliterations to different Indian languages are meant only for accessibility and do not represent required pronunciations or transliterations.</p></tp:treatment-sec><tp:treatment-sec sec-type="diagnosis" id="SECID0EIDCI"><title>Diagnosis.</title><p>The phylogeny implies genetic diagnosability. Morphologically, <italic><tp:taxon-name><tp:taxon-name-part taxon-name-part-type="genus" reg="Tenkana">Tenkana</tp:taxon-name-part></tp:taxon-name></italic> is a ground-dwelling plexippine with very robust first legs, recognisable by conspicuous pale bands under the ocular area ridge, often covering the entire surface and narrowing posteriorly on a rounded carapace. The teardrop-shaped abdomen has a broad median pale band. The stubby, non-glossy body of <italic><tp:taxon-name><tp:taxon-name-part taxon-name-part-type="genus" reg="Tenkana">Tenkana</tp:taxon-name-part></tp:taxon-name></italic> distinguishes it from elongate, glossy <italic><tp:taxon-name><tp:taxon-name-part taxon-name-part-type="genus" reg="Colopsus">Colopsus</tp:taxon-name-part></tp:taxon-name></italic> and from its closest relatives, glossy <italic><tp:taxon-name><tp:taxon-name-part taxon-name-part-type="genus" reg="Hyllus">Hyllus</tp:taxon-name-part></tp:taxon-name></italic> and elongate <italic><tp:taxon-name><tp:taxon-name-part taxon-name-part-type="genus" reg="Telamonia">Telamonia</tp:taxon-name-part></tp:taxon-name></italic>.</p><p><italic><tp:taxon-name><tp:taxon-name-part taxon-name-part-type="genus" reg="Tenkana">Tenkana</tp:taxon-name-part></tp:taxon-name></italic> may resemble <italic><tp:taxon-name><tp:taxon-name-part taxon-name-part-type="genus" reg="Hyllus">Hyllus</tp:taxon-name-part></tp:taxon-name></italic> in sharing rounded body form, hair tufts behind ALEs, and membrane-accompanied embolus, but differs in epigyne (two ECPs in <italic><tp:taxon-name><tp:taxon-name-part taxon-name-part-type="genus" reg="Tenkana">Tenkana</tp:taxon-name-part></tp:taxon-name></italic> vs none or reduced in <italic><tp:taxon-name><tp:taxon-name-part taxon-name-part-type="genus" reg="Hyllus">Hyllus</tp:taxon-name-part></tp:taxon-name></italic>), and <abbrev xmlns:xlink="http://www.w3.org/1999/xlink" xlink:title="retrolateral tibial apophysis" id="ABBRID0EPFCI" xlink:type="simple">RTA</abbrev> (relatively delicate, narrow, short with pointed tip vs robust, broad with serrated broad tip). <italic><tp:taxon-name><tp:taxon-name-part taxon-name-part-type="genus" reg="Tenkana">Tenkana</tp:taxon-name-part></tp:taxon-name></italic> can be confused with <italic><tp:taxon-name><tp:taxon-name-part taxon-name-part-type="genus" reg="Colopsus">Colopsus</tp:taxon-name-part></tp:taxon-name></italic>, but they differ in embolus (membrane-accompanied in <italic><tp:taxon-name><tp:taxon-name-part taxon-name-part-type="genus" reg="Tenkana">Tenkana</tp:taxon-name-part></tp:taxon-name></italic> vs membrane-lacking in <italic><tp:taxon-name><tp:taxon-name-part taxon-name-part-type="genus" reg="Colopsus">Colopsus</tp:taxon-name-part></tp:taxon-name></italic>), tegular lobe (pronounced vs unpronounced or lacking), epigyne (medially located ECPs vs laterally located ECPs), and chelicerae (simple vs exaggerated).</p></tp:treatment-sec><tp:treatment-sec sec-type="distribution" id="SECID0EPGCI"><title>Distribution.</title><p>The southern states of India (Andhra Pradesh, Karnataka, Kerala, Tamil Nadu, and Telangana) and the northern region of Sri Lanka.</p></tp:treatment-sec><tp:treatment-sec sec-type="natural history" id="SECID0EUGCI"><title>Natural history.</title><p><italic><tp:taxon-name><tp:taxon-name-part taxon-name-part-type="genus" reg="Tenkana">Tenkana</tp:taxon-name-part></tp:taxon-name></italic> appears to be an exclusively ground-dwelling group. It is often found among relatively complex microhabitats of shaded short grasses with dry leaf litter in groves or relatively simpler microhabitats in open, sunny, sparse short grasses associated with rocky outcrops in relatively dry habitats. Its movements are reminiscent of those of the unrelated ground-dwelling <italic><tp:taxon-name><tp:taxon-name-part taxon-name-part-type="genus" reg="Stenaelurillus">Stenaelurillus</tp:taxon-name-part></tp:taxon-name></italic> jumping spiders (<tp:taxon-name><tp:taxon-name-part taxon-name-part-type="tribe">Aelurillini</tp:taxon-name-part></tp:taxon-name>, <tp:taxon-name><tp:taxon-name-part taxon-name-part-type="subtribe">Aelurillina</tp:taxon-name-part></tp:taxon-name>).</p></tp:treatment-sec></tp:taxon-treatment>
