# Supplementary material for: ﻿Tenkana, a new genus of jumping spiders (Salticidae, Plexippina) from South Asia, with the new Indian species Tenkanajayamangali
Source: Zookeys. 2024 Oct 11;1215:91–106. doi: 10.3897/zookeys.1215.133522 (PMC11489700; doi:10.3897/zookeys.1215.133522)
Supplement: XML Treatment for Tenkana jayamangali [file zookeys.1215.133522-treatment2.xml]

<!DOCTYPE tp:taxon-treatment
  PUBLIC "-//TaxonX//DTD Taxonomic Treatment Publishing DTD v0 20100105//EN" "tax-treatment-NSO.dtd">
<tp:taxon-treatment xmlns:tp="http://www.plazi.org/taxpub"><tp:treatment-meta><kwd-group><label>Taxon classification</label><kwd>
                <named-content content-type="kingdom">Animalia</named-content>
              </kwd><kwd>
                <named-content content-type="order">Araneae</named-content>
              </kwd><kwd>
                <named-content content-type="family">Salticidae</named-content>
              </kwd></kwd-group><mixed-citation publication-type="journal"><person-group><name><surname>Marathe</surname><given-names>Kiran</given-names></name><name><surname>Caleb</surname><given-names>John T. D.</given-names></name><name><surname>Maddison</surname><given-names>Wayne P.</given-names></name><name><surname>Nisha</surname><given-names>B. G.</given-names></name><name><surname>Maliye</surname><given-names>Chinmay C.</given-names></name><name><surname>Lohit</surname><given-names>Y. T.</given-names></name><name><surname>Kunte</surname><given-names>Krushnamegh</given-names></name></person-group><article-title>﻿<italic><tp:taxon-name><tp:taxon-name-part taxon-name-part-type="genus" reg="Tenkana">Tenkana</tp:taxon-name-part></tp:taxon-name></italic>, a new genus of jumping spiders (<tp:taxon-name><tp:taxon-name-part taxon-name-part-type="family">Salticidae</tp:taxon-name-part></tp:taxon-name>, <tp:taxon-name><tp:taxon-name-part taxon-name-part-type="subtribe">Plexippina</tp:taxon-name-part></tp:taxon-name>) from South Asia, with the new Indian species <italic><tp:taxon-name><tp:taxon-name-part taxon-name-part-type="genus" reg="Tenkana">Tenkana</tp:taxon-name-part><tp:taxon-name-part taxon-name-part-type="species" reg="jayamangali">jayamangali</tp:taxon-name-part></tp:taxon-name></italic></article-title><source>Zookeys</source><day>11</day><month>10</month><year>2024</year><volume>1215</volume><fpage>91</fpage><lpage>106</lpage><pub-id pub-id-type="doi">10.3897/zookeys.1215.133522</pub-id></mixed-citation></tp:treatment-meta><tp:nomenclature><label>﻿</label><tp:taxon-name>
              <object-id xmlns:xlink="http://www.w3.org/1999/xlink" content-type="arpha" xlink:type="simple">2243FC58-BFD2-5100-8A8A-52B8F9ACA0F3</object-id>
              <tp:taxon-name-part taxon-name-part-type="genus" reg="Tenkana">Tenkana</tp:taxon-name-part>
              <tp:taxon-name-part taxon-name-part-type="species" reg="jayamangali">jayamangali</tp:taxon-name-part>
              <object-id xmlns:xlink="http://www.w3.org/1999/xlink" content-type="zoobank" xlink:type="simple">https://zoobank.org/C4C0B4D7-20BF-4566-959B-C015940AF4E6</object-id>
            </tp:taxon-name><tp:taxon-authority>Caleb &amp; Marathe</tp:taxon-authority><tp:taxon-status xmlns:xlink="http://www.w3.org/1999/xlink" xlink:type="simple">sp. nov.</tp:taxon-status><xref ref-type="fig" rid="F3">Figs 4–7</xref><xref ref-type="fig" rid="F4">, 8–15</xref><xref ref-type="fig" rid="F5">, 16–24</xref></tp:nomenclature><tp:treatment-sec sec-type="material" id="SECID0EKJCI"><title>Materials examined.</title><p>India • Karnataka, Tumakuru; <named-content xmlns:xlink="http://www.w3.org/1999/xlink" content-type="dwc:verbatimCoordinates" xlink:type="simple"><named-content content-type="geo-json" specific-use="{&#34;type&#34;:&#34;Point&#34;,&#34;coordinates&#34;:[77.206900,13.384300]}" id="NCID0ETJCI" xlink:type="simple">13.3843°N, 77.2069°E</named-content></named-content>; 987 m a.s.l.; 23 April 2023; coll. Y.T. Lohit &amp; B.G. Nisha. <bold><italic>Holotype</italic></bold>: • ♂ (I/SP-48) in <named-content xmlns:xlink="http://www.w3.org/1999/xlink" content-type="dwc:institutional_code" xlink:title="Southern Regional Centre, Zoological Survey of India" xlink:href="http://grbio.org/institution/zoological-survey-india" xlink:type="simple">ZSIC</named-content>, <bold><italic>Paratypes</italic></bold>: • 1 ♀ (I/SP-49) in <named-content xmlns:xlink="http://www.w3.org/1999/xlink" content-type="dwc:institutional_code" xlink:title="Southern Regional Centre, Zoological Survey of India" xlink:href="http://grbio.org/institution/zoological-survey-india" xlink:type="simple">ZSIC</named-content>; • 1 ♂ (IBC-BX512); • 1 ♀ (IBC-BX513) in <abbrev xmlns:xlink="http://www.w3.org/1999/xlink" xlink:title="Biodiversity Lab Research Collections of the National Centre for Biological Sciences" id="ABBRID0EGKCI" xlink:type="simple">NCBS</abbrev>. <bold><italic>Paratype</italic></bold>: • 1 ♀ (IBC-BX511) in <abbrev xmlns:xlink="http://www.w3.org/1999/xlink" xlink:title="Biodiversity Lab Research Collections of the National Centre for Biological Sciences" id="ABBRID0ENKCI" xlink:type="simple">NCBS</abbrev>, 16 December 2023; coll. B.G. Nisha.</p></tp:treatment-sec><tp:treatment-sec sec-type="etymology" id="SECID0ERKCI"><title>Etymology.</title><p>The specific epithet ‘<tp:taxon-name><tp:taxon-name-part taxon-name-part-type="genus" reg="Tenkana"/><tp:taxon-name-part taxon-name-part-type="species" reg="jayamangali">jayamangali</tp:taxon-name-part></tp:taxon-name>’, a noun in apposition, is the name of a river originating in Devarayanadurga, Tumakuru, where this species was observed for the first time.</p></tp:treatment-sec><tp:treatment-sec sec-type="diagnosis" id="SECID0EALCI"><title>Diagnosis.</title><p>The phylogenies recover <italic><tp:taxon-name><tp:taxon-name-part taxon-name-part-type="genus" reg="Tenkana">Tenkana</tp:taxon-name-part><tp:taxon-name-part taxon-name-part-type="species" reg="jayamangali">jayamangali</tp:taxon-name-part></tp:taxon-name></italic> as a sister species to <italic><tp:taxon-name><tp:taxon-name-part taxon-name-part-type="genus" reg="Tenkana">T.</tp:taxon-name-part><tp:taxon-name-part taxon-name-part-type="species" reg="arkavathi">arkavathi</tp:taxon-name-part></tp:taxon-name></italic> and <italic><tp:taxon-name><tp:taxon-name-part taxon-name-part-type="genus" reg="Tenkana">T.</tp:taxon-name-part><tp:taxon-name-part taxon-name-part-type="species" reg="manu">manu</tp:taxon-name-part></tp:taxon-name></italic>. In the males of <italic><tp:taxon-name><tp:taxon-name-part taxon-name-part-type="genus" reg="Tenkana">T.</tp:taxon-name-part><tp:taxon-name-part taxon-name-part-type="species" reg="jayamangali">jayamangali</tp:taxon-name-part></tp:taxon-name></italic>, pale hairs occupy most of carapace surface area leaving small bald patch posteriorly, while in <italic><tp:taxon-name><tp:taxon-name-part taxon-name-part-type="genus" reg="Tenkana">T.</tp:taxon-name-part><tp:taxon-name-part taxon-name-part-type="species" reg="arkavathi">arkavathi</tp:taxon-name-part></tp:taxon-name></italic> and <italic><tp:taxon-name><tp:taxon-name-part taxon-name-part-type="genus" reg="Tenkana">T.</tp:taxon-name-part><tp:taxon-name-part taxon-name-part-type="species" reg="manu">manu</tp:taxon-name-part></tp:taxon-name></italic>, pale hairs are gentler on carapace forming narrower bands on carapace laterally, tapering posteriorly. Ocular area of <italic><tp:taxon-name><tp:taxon-name-part taxon-name-part-type="genus" reg="Tenkana">T.</tp:taxon-name-part><tp:taxon-name-part taxon-name-part-type="species" reg="jayamangali">jayamangali</tp:taxon-name-part></tp:taxon-name></italic> covered with white hairs uniformly, while <italic><tp:taxon-name><tp:taxon-name-part taxon-name-part-type="genus" reg="Tenkana">T.</tp:taxon-name-part><tp:taxon-name-part taxon-name-part-type="species" reg="arkavathi">arkavathi</tp:taxon-name-part></tp:taxon-name></italic> has distinctive V-shaped bands and <italic><tp:taxon-name><tp:taxon-name-part taxon-name-part-type="genus" reg="Tenkana">T.</tp:taxon-name-part><tp:taxon-name-part taxon-name-part-type="species" reg="manu">manu</tp:taxon-name-part></tp:taxon-name></italic> has bald ocular area. From ventrally, <abbrev xmlns:xlink="http://www.w3.org/1999/xlink" xlink:title="retrolateral tibial apophysis" id="ABBRID0EJOCI" xlink:type="simple">RTA</abbrev> can be seen extending much more laterally with slight bend sub-apically in <italic><tp:taxon-name><tp:taxon-name-part taxon-name-part-type="genus" reg="Tenkana">T.</tp:taxon-name-part><tp:taxon-name-part taxon-name-part-type="species" reg="jayamangali">jayamangali</tp:taxon-name-part></tp:taxon-name></italic>, while <italic><tp:taxon-name><tp:taxon-name-part taxon-name-part-type="genus" reg="Tenkana">T.</tp:taxon-name-part><tp:taxon-name-part taxon-name-part-type="species" reg="arkavathi">arkavathi</tp:taxon-name-part></tp:taxon-name></italic> with relatively short with prominent bend and <italic><tp:taxon-name><tp:taxon-name-part taxon-name-part-type="genus" reg="Tenkana">T.</tp:taxon-name-part><tp:taxon-name-part taxon-name-part-type="species" reg="manu">manu</tp:taxon-name-part></tp:taxon-name></italic> with longer with no bend. Short sperm duct loop arising at 11 o’clock in <italic><tp:taxon-name><tp:taxon-name-part taxon-name-part-type="genus" reg="Tenkana">T.</tp:taxon-name-part><tp:taxon-name-part taxon-name-part-type="species" reg="jayamangali">jayamangali</tp:taxon-name-part></tp:taxon-name></italic>, while much longer sperm duct arising at 10 o’clock in <italic><tp:taxon-name><tp:taxon-name-part taxon-name-part-type="genus" reg="Tenkana">T.</tp:taxon-name-part><tp:taxon-name-part taxon-name-part-type="species" reg="arkavathi">arkavathi</tp:taxon-name-part></tp:taxon-name></italic> and <italic><tp:taxon-name><tp:taxon-name-part taxon-name-part-type="genus" reg="Tenkana">T.</tp:taxon-name-part><tp:taxon-name-part taxon-name-part-type="species" reg="manu">manu</tp:taxon-name-part></tp:taxon-name></italic>). ECPs laterally placed <italic><tp:taxon-name><tp:taxon-name-part taxon-name-part-type="genus" reg="Tenkana">T.</tp:taxon-name-part><tp:taxon-name-part taxon-name-part-type="species" reg="jayamangali">jayamangali</tp:taxon-name-part></tp:taxon-name></italic>, while ECPs medially in <italic><tp:taxon-name><tp:taxon-name-part taxon-name-part-type="genus" reg="Tenkana">T.</tp:taxon-name-part><tp:taxon-name-part taxon-name-part-type="species" reg="arkavathi">arkavathi</tp:taxon-name-part></tp:taxon-name></italic> and <italic><tp:taxon-name><tp:taxon-name-part taxon-name-part-type="genus" reg="Tenkana">T.</tp:taxon-name-part><tp:taxon-name-part taxon-name-part-type="species" reg="manu">manu</tp:taxon-name-part></tp:taxon-name></italic>).</p></tp:treatment-sec><tp:treatment-sec sec-type="description" id="SECID0EQRCI"><title>Description.</title><p>♂ (I/SP-48 in <named-content xmlns:xlink="http://www.w3.org/1999/xlink" content-type="dwc:institutional_code" xlink:title="Southern Regional Centre, Zoological Survey of India" xlink:href="http://grbio.org/institution/zoological-survey-india" xlink:type="simple">ZSIC</named-content>). Total length 5.18; carapace 2.66 long, 2.09 wide; abdomen 2.52 long, 1.77 wide. <bold><italic>Carapace</italic></bold>, brown, white hairs laterally traversing posteriorly. In life, white hairs cover most of its surface area leaving small patch of bald black integument on thoracic slope. Tufts of thick bunch of hairs (‘eye lashes’) behind ALEs and below PMEs. In life, reddish-orange small hairs along the circumference of anterior eyes. <bold><italic>Clypeus</italic></bold> brown, length 0.19. <bold><italic>Chelicerae</italic></bold> brown. <bold><italic>Legs</italic></bold> brown, robust. Leg I and II ventrally fringed thickly with black hairs, but less densely on leg II. White leaf-like hairs interspersed prolaterally on patella and tibia of leg I; similar white hairs retrolaterally on femora of leg I and II and distal end and proximal and distal ends of leg III and IV femora. Leg measurements: I 5.66 (1.68, 1.16, 1.38, 0.88, 0.56); II 4.86 (1.62, 0.89, 1.05, 0.77, 0.53); III 5.54 (1.94, 0.94, 1.06, 0.95, 0.65); IV 5.56 (1.77, 0.76, 1.13, 1.19, 0.71). Leg formula 1432. <bold><italic>Palp</italic></bold> (Figs <xref ref-type="fig" rid="F3">4</xref>, <xref ref-type="fig" rid="F3">5</xref>, <xref ref-type="fig" rid="F4">8</xref>, <xref ref-type="fig" rid="F4">9</xref>) medium long membrane-accompanied embolus arising at 6 o’clock. Ovoid tegulum with prominent tegular lobe. <abbrev xmlns:xlink="http://www.w3.org/1999/xlink" xlink:title="retrolateral tibial apophysis" id="ABBRID0EZSCI" xlink:type="simple">RTA</abbrev> short, simple (Figs <xref ref-type="fig" rid="F3">5</xref>, <xref ref-type="fig" rid="F4">9</xref>). <bold><italic>Abdomen</italic></bold> brown and black mottlings on yellow integument, which is pronounced medially with band like appearance. Chevronous markings posteriorly. In life, bright orange coloured. Spinnerets brown, somewhat long.</p><fig id="F3" position="float" orientation="portrait"><object-id xmlns:xlink="http://www.w3.org/1999/xlink" content-type="doi" xlink:type="simple">10.3897/zookeys.1215.133522.figures4-7</object-id><object-id xmlns:xlink="http://www.w3.org/1999/xlink" content-type="arpha" xlink:type="simple">85E6D96D-6F5E-5D5C-8407-72322EEF801E</object-id><label>Figures 4–7.</label><caption><p>Genitalia of <italic><tp:taxon-name><tp:taxon-name-part taxon-name-part-type="genus" reg="Tenkana">Tenkana</tp:taxon-name-part><tp:taxon-name-part taxon-name-part-type="species" reg="jayamangali">jayamangali</tp:taxon-name-part></tp:taxon-name></italic> sp. nov. <bold>4</bold> male left palp, ventral view (holotype I/SP-48) <bold>5</bold> ditto, retrolateral view (holotype I/SP-48) <bold>6</bold> epigyne, ventral view (paratype IBC-BX511) <bold>7</bold> vulva, dorsal view (paratype IBC-BX511). Scale bars: 0.2 mm. <bold><abbrev xmlns:xlink="http://www.w3.org/1999/xlink" xlink:title="epigynal coupling pocket" id="ABBRID0EEUCI" xlink:type="simple">ECP</abbrev></bold>, epigynal coupling pocket.</p></caption><graphic xmlns:xlink="http://www.w3.org/1999/xlink" xlink:href="zookeys-1215-091_article-133522__-g003.jpg" position="float" orientation="portrait" xlink:type="simple" id="oo_1152195.jpg"><uri content-type="original_file" xlink:type="simple">https://binary.pensoft.net/fig/1152195</uri></graphic></fig><fig id="F4" position="float" orientation="portrait"><object-id xmlns:xlink="http://www.w3.org/1999/xlink" content-type="doi" xlink:type="simple">10.3897/zookeys.1215.133522.figures8-15</object-id><object-id xmlns:xlink="http://www.w3.org/1999/xlink" content-type="arpha" xlink:type="simple">BB564D28-4CF9-55E8-85FD-C19A6780DFDB</object-id><label>Figures 8–15.</label><caption><p>Photographs of genitalia and preserved bodies of <italic><tp:taxon-name><tp:taxon-name-part taxon-name-part-type="genus" reg="Tenkana">Tenkana</tp:taxon-name-part><tp:taxon-name-part taxon-name-part-type="species" reg="jayamangali">jayamangali</tp:taxon-name-part></tp:taxon-name></italic> sp. nov. Genitalia <bold>8</bold> male left palp, ventral view (holotype I/SP-48) <bold>9</bold> ditto, retrolateral view (holotype I/SP-48) <bold>10</bold> epigyne, ventral view (paratype IBC-BX511) <bold>11</bold> vulva, dorsal view (paratype IBC-BX511). Bodies: <bold>12</bold> male (holotype I/SP-48), dorsal view <bold>13</bold> ditto, ventral view <bold>14</bold> female (paratype IBC-BX511), dorsal view; 15, ditto, ventral view. Scale bars: 0.2 mm for genitalia; 1.0 mm for bodies. <bold>CO</bold>, copulatory opening; <bold><abbrev xmlns:xlink="http://www.w3.org/1999/xlink" xlink:title="epigynal coupling pocket" id="ABBRID0ERVCI" xlink:type="simple">ECP</abbrev></bold>, epigynal coupling pocket; <bold>MBE</bold>, membrane-bearing embolus.</p></caption><graphic xmlns:xlink="http://www.w3.org/1999/xlink" xlink:href="zookeys-1215-091_article-133522__-g004.jpg" position="float" orientation="portrait" xlink:type="simple" id="oo_1152196.jpg"><uri content-type="original_file" xlink:type="simple">https://binary.pensoft.net/fig/1152196</uri></graphic></fig><p>♀ (IBC-BX511 in <abbrev xmlns:xlink="http://www.w3.org/1999/xlink" xlink:title="Biodiversity Lab Research Collections of the National Centre for Biological Sciences" id="ABBRID0E5VCI" xlink:type="simple">NCBS</abbrev>). Total length 5.24; carapace 2.53 long, 2.19 wide; abdomen 2.71 long, 1.83 wide. <bold><italic>Carapace</italic></bold> brown, more or less bald. White pale stripe posteriorly on thoracic slope. Tufts of thick bunch of hairs (‘eye lashes’) behind ALEs and below PMEs. In life, reddish-orange small hairs along the circumference of anterior eyes. <bold><italic>Clypeus</italic></bold> brown, length 0.16. <bold><italic>Chelicerae</italic></bold> brown. <bold><italic>Legs</italic></bold> brown, robust, largely bald. Leg measurements: I 5.36 (1.66, 1.05, 1.23, 0.85, 0.57); II 4.85 (1.60, 0.94, 0.97, 0.80, 0.54); III 5.68 (2.00, 1.02, 1.06, 0.98, 0.62); IV 5.57 (1.78, 0.82, 1.09, 1.21, 0.67). Leg formula 3412. <bold><italic>Abdomen</italic></bold> comparable as in male. In life, medial yellowish band surrounded by yellow and black mottlings. <bold><italic>Epigyne</italic></bold> (Figs <xref ref-type="fig" rid="F3">6</xref>, <xref ref-type="fig" rid="F3">7</xref>, <xref ref-type="fig" rid="F4">10</xref>, <xref ref-type="fig" rid="F4">11</xref>) medially located shallow two ECPs flanked by crescent shaped copulatory openings. Lamellar copulatory ducts join simple spermatheca ventrally.</p></tp:treatment-sec><tp:treatment-sec sec-type="distribution" id="SECID0EEXCI"><title>Distribution.</title><p>In addition to the type locality, iNaturalist observations (e.g. <xref ref-type="bibr" rid="B18">Mohan 2024</xref>; <xref ref-type="bibr" rid="B21">Raj 2024</xref>) appearing to represent this species are recorded around Bengaluru, Karnataka.</p></tp:treatment-sec><tp:treatment-sec sec-type="natural history" id="SECID0ESXCI"><title>Natural history.</title><p><italic><tp:taxon-name><tp:taxon-name-part taxon-name-part-type="genus" reg="Tenkana">Tenkana</tp:taxon-name-part><tp:taxon-name-part taxon-name-part-type="species" reg="jayamangali">jayamangali</tp:taxon-name-part></tp:taxon-name></italic> was observed commonly in May; however, given the collecting of a female in December and iNaturalist observations, they may be adult year-round. <italic><tp:taxon-name><tp:taxon-name-part taxon-name-part-type="genus" reg="Tenkana">Tenkana</tp:taxon-name-part><tp:taxon-name-part taxon-name-part-type="species" reg="jayamangali">jayamangali</tp:taxon-name-part></tp:taxon-name></italic> were collected among dry leaf litter on the ground. A subadult was observed feeding on a bug nymph (Figs <xref ref-type="fig" rid="F5">23</xref>, <xref ref-type="fig" rid="F5">24</xref>).</p><fig id="F5" position="float" orientation="portrait"><object-id xmlns:xlink="http://www.w3.org/1999/xlink" content-type="doi" xlink:type="simple">10.3897/zookeys.1215.133522.figures16-24</object-id><object-id xmlns:xlink="http://www.w3.org/1999/xlink" content-type="arpha" xlink:type="simple">CEDDA966-8CA2-5691-95A3-5677D3ACA636</object-id><label>Figures 16–24.</label><caption><p>Habitus of <italic><tp:taxon-name><tp:taxon-name-part taxon-name-part-type="genus" reg="Tenkana">Tenkana</tp:taxon-name-part><tp:taxon-name-part taxon-name-part-type="species" reg="jayamangali">jayamangali</tp:taxon-name-part></tp:taxon-name></italic> sp. nov. <bold>16–18</bold> male <bold>19–21</bold> female <bold>22</bold> male <bold>23–24</bold> subadult male feeding on a bug nymph. Photo credit: Nisha B.G. (<bold>16–21</bold>) and Lohit Y.T. (<bold>22–24</bold>).</p></caption><graphic xmlns:xlink="http://www.w3.org/1999/xlink" xlink:href="zookeys-1215-091_article-133522__-g005.jpg" position="float" orientation="portrait" xlink:type="simple" id="oo_1152197.jpg"><uri content-type="original_file" xlink:type="simple">https://binary.pensoft.net/fig/1152197</uri></graphic></fig></tp:treatment-sec><tp:treatment-sec sec-type="discussion" id="SECID0E1ZCI"><title>Discussion.</title><p>With <italic><tp:taxon-name><tp:taxon-name-part taxon-name-part-type="genus" reg="Tenkana">Tenkana</tp:taxon-name-part></tp:taxon-name></italic>, the subtribe <tp:taxon-name><tp:taxon-name-part taxon-name-part-type="subtribe">Plexippina</tp:taxon-name-part></tp:taxon-name> now contains 36 genera; for India, the number of plexippines is 48 species in 19 genera (<xref ref-type="bibr" rid="B11">Maddison 2015</xref>; <xref ref-type="bibr" rid="B16">Marathe et al. 2024b</xref>; <xref ref-type="bibr" rid="B24">World Spider Catalog 2024</xref>). We continue to include <italic><tp:taxon-name><tp:taxon-name-part taxon-name-part-type="genus" reg="Colopsus">Colopsus</tp:taxon-name-part></tp:taxon-name></italic> in the list of Indian plexippine genera, represented by <italic><tp:taxon-name><tp:taxon-name-part taxon-name-part-type="genus" reg="Colopsus">Colopsus</tp:taxon-name-part><tp:taxon-name-part taxon-name-part-type="species" reg="peppara">peppara</tp:taxon-name-part></tp:taxon-name></italic> Sudhin, Sen &amp; Caleb, 2023. <italic><tp:taxon-name><tp:taxon-name-part taxon-name-part-type="genus" reg="Colopsus">Colopsus</tp:taxon-name-part><tp:taxon-name-part taxon-name-part-type="species" reg="peppara">peppara</tp:taxon-name-part></tp:taxon-name></italic> resembles <italic><tp:taxon-name><tp:taxon-name-part taxon-name-part-type="genus" reg="Tenkana">Tenkana</tp:taxon-name-part></tp:taxon-name></italic> and <italic><tp:taxon-name><tp:taxon-name-part taxon-name-part-type="genus" reg="Pancorius">Pancorius</tp:taxon-name-part></tp:taxon-name></italic> in body form; however, the features of the male palp could be attributed to <italic><tp:taxon-name><tp:taxon-name-part taxon-name-part-type="genus" reg="Colopsus">Colopsus</tp:taxon-name-part></tp:taxon-name></italic> and <italic><tp:taxon-name><tp:taxon-name-part taxon-name-part-type="genus" reg="Pancorius">Pancorius</tp:taxon-name-part></tp:taxon-name></italic> (simple round tegulum lacking tegular lobe and short embolus). What makes it puzzling is its epigyne, which has a medially located single <abbrev xmlns:xlink="http://www.w3.org/1999/xlink" xlink:title="epigynal coupling pocket" id="ABBRID0ER3CI" xlink:type="simple">ECP</abbrev> and does not match any of the three genera. The puzzling morphological features of <italic><tp:taxon-name><tp:taxon-name-part taxon-name-part-type="genus" reg="Colopsus">C.</tp:taxon-name-part><tp:taxon-name-part taxon-name-part-type="species" reg="peppara">peppara</tp:taxon-name-part></tp:taxon-name></italic>, along with a lack of clear synapomorphies for <italic><tp:taxon-name><tp:taxon-name-part taxon-name-part-type="genus" reg="Colopsus">Colopsus</tp:taxon-name-part></tp:taxon-name></italic>, <italic><tp:taxon-name><tp:taxon-name-part taxon-name-part-type="genus" reg="Tenkana">Tenkana</tp:taxon-name-part></tp:taxon-name></italic>, and <italic><tp:taxon-name><tp:taxon-name-part taxon-name-part-type="genus" reg="Pancorius">Pancorius</tp:taxon-name-part></tp:taxon-name></italic>, compound the challenge of placing <italic><tp:taxon-name><tp:taxon-name-part taxon-name-part-type="genus" reg="Colopsus">C.</tp:taxon-name-part><tp:taxon-name-part taxon-name-part-type="species" reg="peppara">peppara</tp:taxon-name-part></tp:taxon-name></italic> definitively within a plexippine genus. Therefore, we propose maintaining the status quo until we can determine its placement using molecular data.</p></tp:treatment-sec><ref-list><ref id="B18"><mixed-citation xmlns:xlink="http://www.w3.org/1999/xlink" xlink:type="simple"><person-group><name name-style="western"><surname>Mohan</surname><given-names>D</given-names></name></person-group> (<year>2024</year>) Genus <italic><tp:taxon-name><tp:taxon-name-part taxon-name-part-type="genus">Colopsus</tp:taxon-name-part></tp:taxon-name></italic>. <ext-link xlink:href="https://www.inaturalist.org/observations/215877785" ext-link-type="uri" xlink:type="simple">https://www.inaturalist.org/observations/215877785</ext-link> [September 9, 2024]</mixed-citation></ref><ref id="B21"><mixed-citation xmlns:xlink="http://www.w3.org/1999/xlink" xlink:type="simple"><person-group><name name-style="western"><surname>Raj</surname><given-names>K B</given-names></name></person-group> (<year>2024</year>) Genus <italic><tp:taxon-name><tp:taxon-name-part taxon-name-part-type="genus">Colopsus</tp:taxon-name-part></tp:taxon-name></italic>. <ext-link xlink:href="https://www.inaturalist.org/observations/220917937" ext-link-type="uri" xlink:type="simple">https://www.inaturalist.org/observations/220917937</ext-link> [September 9, 2024]</mixed-citation></ref><ref id="B11"><mixed-citation xmlns:xlink="http://www.w3.org/1999/xlink" xlink:type="simple"><person-group><name name-style="western"><surname>Maddison</surname><given-names>WP</given-names></name></person-group> (<year>2015</year>) A phylogenetic classification of jumping spiders (<tp:taxon-name><tp:taxon-name-part taxon-name-part-type="order">Araneae</tp:taxon-name-part></tp:taxon-name>: <tp:taxon-name><tp:taxon-name-part taxon-name-part-type="family">Salticidae</tp:taxon-name-part></tp:taxon-name>). The Journal of Arachnology 43: 231. <ext-link xlink:href="10.1636/arac-43-03-231-292" ext-link-type="doi" xlink:type="simple">https://doi.org/10.1636/arac-43-03-231-292</ext-link></mixed-citation></ref><ref id="B16"><mixed-citation xmlns:xlink="http://www.w3.org/1999/xlink" xlink:type="simple"><person-group><name name-style="western"><surname>Marathe</surname><given-names>K</given-names></name><name name-style="western"><surname>Tripathi</surname><given-names>R</given-names></name><name name-style="western"><surname>Sudhikumar</surname><given-names>AV</given-names></name><name name-style="western"><surname>Maddison</surname><given-names>WP</given-names></name></person-group> (<year>2024b</year>) <article-title>Phylogenomic placement and revision of <italic><tp:taxon-name><tp:taxon-name-part taxon-name-part-type="genus">Iranattus</tp:taxon-name-part></tp:taxon-name></italic> Prószyński, 1992 jumping spiders (<tp:taxon-name><tp:taxon-name-part taxon-name-part-type="family">Salticidae</tp:taxon-name-part></tp:taxon-name>, <tp:taxon-name><tp:taxon-name-part taxon-name-part-type="tribe">Plexippini</tp:taxon-name-part></tp:taxon-name>, <tp:taxon-name><tp:taxon-name-part taxon-name-part-type="subtribe">Plexippina</tp:taxon-name-part></tp:taxon-name>).</article-title><source>Zoosystematics and Evolution</source><volume>100</volume>: <fpage>531</fpage>–<lpage>542</lpage>. <ext-link xlink:href="10.3897/zse.100.122034" ext-link-type="doi" xlink:type="simple">https://doi.org/10.3897/zse.100.122034</ext-link></mixed-citation></ref><ref id="B24"><mixed-citation xmlns:xlink="http://www.w3.org/1999/xlink" xlink:type="simple">World Spider Catalog (<year>2024</year>) World Spider Catalog. <ext-link xlink:href="https://wsc.nmbe.ch/" ext-link-type="uri" xlink:type="simple">https://wsc.nmbe.ch/</ext-link> [July 1, 2024]</mixed-citation></ref></ref-list></tp:taxon-treatment>
